# Supplementary material for: Activating GPR55 protects cochlear hair cells against cisplatin-induced ototoxicity via inhibiting MAPK pathway
Source: Sci Rep. 2026 Apr 14;16:17287. doi: 10.1038/s41598-026-48548-6 (PMC13234428; doi:10.1038/s41598-026-48548-6)
Supplement: Supplementary file 3 — Supplementary Material 3 [file 41598_2026_48548_MOESM3_ESM.xlsx]

## Sheet: Sheet1
Supplementary Table 1. Primary antibodies used are listed as follows.
Antibody	Cat No.	Company	Application	Dilution
GPR55	ab203663	Abcam	WB	1/1000
			IF	1/400
Cleaved CASP3	9661	CST	WB	1/400
			IF	1/400
BAX	60267-1-Ig	Proteintech	WB	1/8000
4-HNE	AB46545	Abcam	WB	1/1000
3-NT	N0409	Sigma	WB	1/1000
p-P38 MAPK	4511S	CST	WB	1/1000
P38 MAPK	9212S	CST	WB	1/1000
p-JNK	80024-1-RR	Proteintech	WB	1/1000
JNK1	F0544	Selleck	WB	1/1000
p-ERK1/2	9101S	CST	WB	1/1000
ERK1/2	9102S	CST	WB	1/1000
Tubulin	66031-1-ig	Proteintech	WB	1/4000
GAPDH	60004-1-ig	Proteintech	WB	1/4000
ACTIN	66009-1-Ig	Proteintech	WB	1/4000
Myosin7a	25-6790	Proteus BioSciences	IF	1/1000
CtBP2	612044	BD Biosciences	IF	1/400
