# Supplementary material for: Activating GPR55 protects cochlear hair cells against cisplatin-induced ototoxicity via inhibiting MAPK pathway
Source: Sci Rep. 2026 Apr 14;16:17287. doi: 10.1038/s41598-026-48548-6 (PMC13234428; doi:10.1038/s41598-026-48548-6)
Supplement: Supplementary file 4 — Supplementary Material 4 [file 41598_2026_48548_MOESM4_ESM.xlsx]

## Sheet: Sheet1
Supplementary Table 2. RNA-seq analysis revealed differences in gene expression between the O-1602 + CDDP group and the CDDP-only group.
GeneID	Symbol	Regulated (O-1602+CDDP/CDDP)
MSTRG.23406.13	MSTRG.23406.13	down
MSTRG.24959.16	MSTRG.24959.16	down
gene:ENSMUSG00000093752	Gm20716	up
MSTRG.22378.38	MSTRG.22378.38	down
gene:ENSMUSG00000110104	Gm45717	up
gene:ENSMUSG00000092232	Gm20521	down
MSTRG.6579.27	MSTRG.6579.27	down
MSTRG.8137.2	MSTRG.8137.2	down
MSTRG.23406.14	MSTRG.23406.14	up
MSTRG.23406.2	MSTRG.23406.2	down
MSTRG.9953.1	MSTRG.9953.1	down
MSTRG.14312.3	MSTRG.14312.3	up
gene:ENSMUSG00000111497	Gm38431	down
MSTRG.6579.2	MSTRG.6579.2	up
MSTRG.6722.6	MSTRG.6722.6	down
MSTRG.16044.2	MSTRG.16044.2	up
MSTRG.829.3	MSTRG.829.3	down
gene:ENSMUSG00000117748	Derpc	up
gene:ENSMUSG00000074521	Zfp1003	up
gene:ENSMUSG00000116024	Gm49527	down
gene:ENSMUSG00000109061	Gm49320	down
MSTRG.14312.4	MSTRG.14312.4	up
MSTRG.16044.4	MSTRG.16044.4	down
MSTRG.14312.9	MSTRG.14312.9	down
MSTRG.14161.3	MSTRG.14161.3	up
MSTRG.6722.7	MSTRG.6722.7	down
MSTRG.12740.2	MSTRG.12740.2	down
gene:ENSMUSG00000110040	Gm49369	down
MSTRG.12740.3	MSTRG.12740.3	up
MSTRG.9913.1	MSTRG.9913.1	down
gene:ENSMUSG00000111409	Gm49380	down
MSTRG.14286.9	MSTRG.14286.9	down
MSTRG.23406.16	MSTRG.23406.16	down
gene:ENSMUSG00000075593	Gal3st4	up
gene:ENSMUSG00000092511	Gm20547	up
gene:ENSMUSG00000027737	Slc7a11	up
MSTRG.7509.1	MSTRG.7509.1	up
gene:ENSMUSG00000106247	Gm43720	down
MSTRG.829.14	MSTRG.829.14	down
gene:ENSMUSG00000058447	Gm26920	up
MSTRG.23365.3	MSTRG.23365.3	up
MSTRG.16044.3	MSTRG.16044.3	up
MSTRG.24959.7	MSTRG.24959.7	down
gene:ENSMUSG00000059149	Mfsd4a	down
MSTRG.21031.3	MSTRG.21031.3	up
MSTRG.14286.8	MSTRG.14286.8	up
MSTRG.22258.2	MSTRG.22258.2	up
MSTRG.12664.4	MSTRG.12664.4	down
MSTRG.5308.14	MSTRG.5308.14	up
gene:ENSMUSG00000079677	Fdx2	up
MSTRG.24959.6	MSTRG.24959.6	down
gene:ENSMUSG00000059005	Hnrnpa3	up
gene:ENSMUSG00000090231	Cfb	down
gene:ENSMUSG00000099041	Gm28035	up
gene:ENSMUSG00000099913	Gm28551	up
MSTRG.22258.1	MSTRG.22258.1	down
MSTRG.6722.3	MSTRG.6722.3	up
gene:ENSMUSG00000118471	Gm50461	up
gene:ENSMUSG00000070354	Evi2	up
MSTRG.12664.3	MSTRG.12664.3	up
MSTRG.6579.1	MSTRG.6579.1	down
gene:ENSMUSG00000074829	2010315B03Rik	down
gene:ENSMUSG00000107928	Gm45140	down
MSTRG.14473.2	MSTRG.14473.2	up
gene:ENSMUSG00000098374	Gm28043	up
MSTRG.829.15	MSTRG.829.15	up
gene:ENSMUSG00000005677	Nr1i3	down
gene:ENSMUSG00000096764	Gm21985	down
MSTRG.9913.3	MSTRG.9913.3	up
gene:ENSMUSG00000035045	Zc3h12b	up
MSTRG.5308.12	MSTRG.5308.12	down
gene:ENSMUSG00000102805	Gm37240	up
gene:ENSMUSG00000116378	Gcat	down
MSTRG.22378.6	MSTRG.22378.6	up
MSTRG.7509.3	MSTRG.7509.3	down
MSTRG.12788.4	MSTRG.12788.4	down
gene:ENSMUSG00000078919	Dpm1	down
gene:ENSMUSG00000098488	Pla2g4b	up
MSTRG.16558.3	MSTRG.16558.3	up
MSTRG.21797.2	MSTRG.21797.2	up
gene:ENSMUSG00000021139	S2bpcox16	up
gene:ENSMUSG00000089736	Tgfbr3l	up
gene:ENSMUSG00000040276	Pacsin1	down
gene:ENSMUSG00000053765	Oas1f	down
gene:ENSMUSG00000074121	Ntf5	down
gene:ENSMUSG00000030680	Pagr1a	up
MSTRG.6579.24	MSTRG.6579.24	up
gene:ENSMUSG00000089951	Zfp968-ps	up
gene:ENSMUSG00000054517	Trim65	down
MSTRG.14161.5	MSTRG.14161.5	down
gene:ENSMUSG00000031595	Pdgfrl	up
MSTRG.19788.2	MSTRG.19788.2	down
gene:ENSMUSG00000004473	Clec11a	down
gene:ENSMUSG00000092074	Dynlt1a	down
gene:ENSMUSG00000064267	Hvcn1	up
MSTRG.9913.6	MSTRG.9913.6	up
gene:ENSMUSG00000069117	Rps18-ps6	down
gene:ENSMUSG00000026188	Tmem169	down
gene:ENSMUSG00000051879	Krt71	down
MSTRG.22378.41	MSTRG.22378.41	up
gene:ENSMUSG00000025746	Il6	down
MSTRG.14312.6	MSTRG.14312.6	down
gene:ENSMUSG00000002341	Ncan	up
gene:ENSMUSG00000051124	Gimap9	up
MSTRG.25820.2	MSTRG.25820.2	up
gene:ENSMUSG00000116347	Gm49416	up
gene:ENSMUSG00000105053	Gm43064	up
gene:ENSMUSG00000048126	Col6a3	up
gene:ENSMUSG00000029838	Ptn	up
gene:ENSMUSG00000029212	Gabrb1	up
gene:ENSMUSG00000022679	Mpv17l	up
gene:ENSMUSG00000094439	Gm21969	down
gene:ENSMUSG00000024347	Psd2	down
gene:ENSMUSG00000087119	Atg4a-ps	up
gene:ENSMUSG00000103088	Pcdhgb6	up
gene:ENSMUSG00000042306	S100a14	down
gene:ENSMUSG00000037216	Lipt1	up
gene:ENSMUSG00000084128	Esrp2	down
gene:ENSMUSG00000002108	Nr1h3	down
gene:ENSMUSG00000022197	Pdzd2	down
gene:ENSMUSG00000020609	Apob	up
gene:ENSMUSG00000021226	Acot2	down
gene:ENSMUSG00000054568	Usp17la	down
gene:ENSMUSG00000070337	Gpr179	up
gene:ENSMUSG00000027297	Ltk	down
gene:ENSMUSG00000024810	Il33	down
gene:ENSMUSG00000045886	Pam16l	down
gene:ENSMUSG00000098557	Kctd12	up
gene:ENSMUSG00000018451	6330403K07Rik	down
gene:ENSMUSG00000023284	Zfp605	down
gene:ENSMUSG00000078937	Cpt1b	down
gene:ENSMUSG00000050556	Kcnb1	up
gene:ENSMUSG00000066191	Anks6	down
gene:ENSMUSG00000000440	Pparg	up
gene:ENSMUSG00000079243	Xirp1	up
gene:ENSMUSG00000055639	Dach1	up
gene:ENSMUSG00000000627	Sema4f	down
gene:ENSMUSG00000038742	Angptl6	down
MSTRG.14474.2	MSTRG.14474.2	down
gene:ENSMUSG00000042724	Map3k9	down
gene:ENSMUSG00000067818	Myl9	up
gene:ENSMUSG00000089857	Zfp882	down
gene:ENSMUSG00000022456	Septin3	down
gene:ENSMUSG00000101174	Hoxd4	down
gene:ENSMUSG00000043747	Grep1	down
gene:ENSMUSG00000020086	Macroh2a2	up
gene:ENSMUSG00000038903	Ccdc68	up
gene:ENSMUSG00000034730	Adgrb1	down
gene:ENSMUSG00000020461	Clhc1	up
gene:ENSMUSG00000028341	Nr4a3	down
gene:ENSMUSG00000026532	Spta1	up
gene:ENSMUSG00000098754	Prn	down
gene:ENSMUSG00000020135	Apc2	down
gene:ENSMUSG00000053007	Creb5	up
gene:ENSMUSG00000090919	Pabpc4l	up
gene:ENSMUSG00000030798	Cd37	down
gene:ENSMUSG00000030935	Acsm3	down
MSTRG.19348.8	MSTRG.19348.8	up
gene:ENSMUSG00000000416	Cttnbp2	up
gene:ENSMUSG00000048721	Fndc9	down
gene:ENSMUSG00000017412	Cacnb4	up
gene:ENSMUSG00000049123	Catsperg2	down
gene:ENSMUSG00000066233	Tmem42	down
MSTRG.369.1	MSTRG.369.1	down
gene:ENSMUSG00000031616	Ednra	down
gene:ENSMUSG00000042655	Shisal2b	up
gene:ENSMUSG00000075302	Erich2	down
gene:ENSMUSG00000070908	Gm13288	down
gene:ENSMUSG00000059327	Eda	up
gene:ENSMUSG00000044734	Serpinb1a	up
gene:ENSMUSG00000028088	Fmo5	up
gene:ENSMUSG00000027360	Hdc	down
gene:ENSMUSG00000030428	Ttyh1	down
gene:ENSMUSG00000027661	Slc2a10	up
